# Supplementary material for: Gender-Based Clinical, Therapeutic Strategies and Prognosis Differences in Atrial Fibrillation
Source: J Cardiovasc Dev Dis. 2023 Oct 18;10(10):434. doi: 10.3390/jcdd10100434 (PMC10607185; doi:10.3390/jcdd10100434)
Supplement: Supplementary file 1 [file jcdd-10-00434-s001.zip]

Archive with 1 entries (1 files):
- jcdd-2587285-supplementary.pdf
